# Supplementary material for: Hesperetin Alleviated Experimental Colitis via Regulating Ferroptosis and Gut Microbiota
Source: Nutrients. 2024 Jul 19;16(14):2343. doi: 10.3390/nu16142343 (PMC11279615; doi:10.3390/nu16142343)
Supplement: Supplementary file 1 [file nutrients-16-02343-s001.zip]

Archive with 1 entries (1 files):
- nutrients-3064610-supplementary.pdf
